# Supplementary material for: Phenotypes Associated with Second Chromosome P Element Insertions in Drosophila melanogaster
Source: G3 (Bethesda). 2016 Jun 10;6(8):2665–70. doi: 10.1534/g3.116.030940 (PMC4978919; doi:10.1534/g3.116.030940)
Supplement: HTML Page - index.htslp [file supp_g3.116.030940_TableS1.xlsx]

## Sheet: Suppl table 1. Controls
Table S1. Control crosses
Mutations or deletions crossed		Phenotype1
18wDelta7-35	18wk02701	l
Df(2L)BSC101	Df(2L)ED1466	l
Df(2L)BSC102	Df(2L)BSC101	l
Df(2L)BSC103	Cul202074	l
Df(2L)BSC106	U2af38k14504 Hopk14504	l
Df(2L)BSC106	Df(2L)BSC4	l
Df(2L)BSC107	exe1	l
Df(2L)BSC107	ush2	l
Df(2L)BSC107	exBQ	l
Df(2L)BSC108	Wee1ES1	l
Df(2L)BSC109	pgant5KG03291	l
Df(2L)BSC142	mtsXE-2258	l
Df(2L)BSC145	SCARDelta37	l
Df(2L)BSC149	Df(2L)Exel6041	l
Df(2L)BSC150	tsh04319	l
Df(2L)BSC156	Df(2L)C144	l
Df(2L)BSC159	Df(2L)BSC340	l
Df(2L)BSC168	Df(2L)ED270	l
Df(2L)BSC172	Cg25Ck00405	l
Df(2L)BSC183	Df(2L)Exel7024	l
Df(2L)BSC184	Df(2L)ED343	l
Df(2L)BSC185	Df(2L)BSC186	l
Df(2L)BSC186	Df(2L)ED369	l
Df(2L)BSC187	cortQW55	fs
Df(2L)BSC189	Df(2L)ED479	l
Df(2L)BSC201	Df(2L)ED623	l
Df(2L)BSC203	Hnf4Delta17	l
Df(2L)BSC210	Fatpk10307	l
Df(2L)BSC213	Stam2L2896	l
Df(2L)BSC225	Df(2L)ED7853	l
Df(2L)BSC239	Df(2L)Exel6015	l
Df(2L)BSC241	ab1	m
Df(2L)BSC245	Df(2L)Exel7055	l
Df(2L)BSC277	Vha68-2s4214	l
Df(2L)BSC290	Df(2L)Exel6034	l
Df(2L)BSC290	Vha68-2s4214	l
Df(2L)BSC296	Tigx	l
Df(2L)BSC296	Sec61alphak04917	l
Df(2L)BSC302	Df(2L)G5.1	l
Df(2L)BSC302	CG12050KG03759	l
Df(2L)BSC312	Df(2L)Exel6047	l
Df(2L)BSC312	Acon07054	l
Df(2L)BSC332	Df(2L)ED1202	l
Df(2L)BSC340	Nnp-1k07826	l
Df(2L)BSC341	brat1	l
Df(2L)BSC354	eyacli-IID	l
Df(2L)BSC454	smo[D16]	l
Df(2L)BSC693	tkv[8]	l
Df(2L)BSC768	Df(2L)ED784	l
Df(2L)BSC768	Nnp-1k07826	l
Df(2L)BSC768	CG31728f02493	l
Df(2L)BSC781	chif1	fs
Df(2L)BSC855	Vha68-2s4214	l
Df(2L)BSC892	Nnp-1k07826	l
Df(2L)C144	Syt1N13	l
Df(2L)drm-P2	drm[3]	l
Df(2L)drm-P2	CG33123c03210	l
Df(2L)ED108	Df(2L)Exel7006	l
Df(2L)ED1378	Acon07054	l
Df(2L)ED1473	Cul202074	l
Df(2L)ED19	kis1	l
Df(2L)ED206	lilliA17-2	l
Df(2L)ED21	kis1	l
Df(2L)ED50001	dbrEP9	l
Df(2L)ED50001	l(2)gl27S3	l
Df(2L)ED5878	net1	m
Df(2L)ED611	snRNA:U6atac:29Bk01105	l
Df(2L)ED629	l(2)k12914k12914	l
Df(2L)ED6569	nrv2k13315	l
Df(2L)ED678	tai01351	l
Df(2L)Exel6004	captE593	l
Df(2L)Exel6028	canak07716 CG33695k07716	l
Df(2L)Exel6042	Df(2L)VA17	l
Df(2L)Exel6042	Df(2L)Exel8040	l
Df(2L)Exel6049	Df(2L)TW161	l
Df(2L)Exel7034	Bsgk14308	l
Df(2L)Exel7048	Fatpk10307	l
Df(2L)Exel7066	Df(2L)ED1109	l
Df(2L)Exel7066	Df(2L)ED1102	l
Df(2L)Exel7077	barrL305	l
Df(2L)Exel7080	skyKG01403	l
Df(2L)Exel8003	Gsc05341	l
Df(2L)Exel8013	Gmd1	l
Df(2L)Exel8038	ncm2a1	l
Df(2L)Exel9062	Df(2L)Exel6010	l
Df(2L)glu-17C	gluk08819	l
Df(2L)OD15	tup1	l
Df(2R)BSC131	dap4	l
Df(2R)BSC132	dap4	l
Df(2R)BSC132	dap04454	l
Df(2R)BSC152	TER9422-30	l
Df(2R)BSC153	walk14026	l
Df(2R)BSC153	pyrMB02808	l
Df(2R)BSC154	cnkE-2083	l
Df(2R)BSC158	eve3	l
Df(2R)BSC158	l(2)k06204k06204	l-e
Df(2R)BSC158	l(2)k06205k06205	l
Df(2R)BSC160	Df(2R)ED2219	l
Df(2R)BSC160	E(Pc)1	l
Df(2R)BSC160	en54	l
Df(2R)BSC259	wal02516	l
Df(2R)BSC260	Df(2R)Exel6050	l
Df(2R)BSC261	Df(2R)Exel6050	l
Df(2R)BSC263	Df(2R)ED1673	l
Df(2R)BSC264	so3	l
Df(2R)BSC268	RyRQ3878X	l
Df(2R)BSC269	RyR16	l
Df(2R)BSC271	tsuEP567	l
Df(2R)BSC274	arr2	l
Df(2R)BSC279	shrbk11201	l
Df(2R)BSC280	l(2)03659EMS93	l
Df(2R)BSC281	Hr46k10308	l
Df(2R)BSC298	Df(2R)BSC133	l
Df(2R)BSC303	14-3-3zetaP1188	l
Df(2R)BSC308	Df(2R)Exel7138	l
Df(2R)BSC309	Df(2R)Exel6063	l
Df(2R)BSC313	CG7845c00845	l
Df(2R)BSC326	Mob4EY23407	l
Df(2R)BSC326	Adf101349	l
Df(2R)BSC327	Df(2R)BSC314	l
Df(2R)BSC329	wal02516	l
Df(2R)BSC331	Df(2R)ED2747	l
Df(2R)BSC334	hall1	l
Df(2R)BSC334	l(2)SH0499SH0499	l
Df(2R)BSC335	edlk06602	l
Df(2R)BSC339	Df(2R)BSC399	l
Df(2R)BSC347	sub1	fs
Df(2R)BSC359	Df(2R)ED2751	l
Df(2R)BSC359	Df(2R)ED2747	l
Df(2R)BSC359	RhoGEF204291	l
Df(2R)BSC360	Egfrf2	l
Df(2R)BSC382	Df(2R)ED3181	l
Df(2R)BSC398	Ranbp11B217	l
Df(2R)BSC399	Df(2R)Exel7157	l
Df(2R)BSC402	Df(2R)Exel6070	l
Df(2R)BSC402	Df(2R)Exel7164	l
Df(2R)BSC402	Df(2R)BSC403	l
Df(2R)BSC408	Df(2R)BSC280	l
Df(2R)BSC408	Df(2R)FDD-0003576	l
Df(2R)BSC430	qsm05510	l
Df(2R)BSC433	Df(2R)ED3181	l
Df(2R)BSC463	Camn339	l
Df(2R)BSC482	sli2	l
Df(2R)BSC484	Pu2	l
Df(2R)BSC485	Df(2R)Exel7121	l
Df(2R)BSC485	vg1	m
Df(2R)BSC550	Df(2R)Exel7142	l
Df(2R)BSC550	wcdk07824	l
Df(2R)BSC594	18wDelta7-35	l
Df(2R)BSC594	Df(2R)BSC883	l
Df(2R)BSC597	Df(2R)Exel6078	l
Df(2R)BSC597	px1	m
Df(2R)BSC601	SERCAKum170	l
Df(2R)BSC603	Rpn8k08003	l
Df(2R)BSC607	Df(2R)BSC604	l
Df(2R)BSC652	Df(2R)bwVDe2LPxKR	l
Df(2R)BSC661	Dcp-102132 pita02132	l
Df(2R)BSC668	Asx1	l
Df(2R)BSC698	Df(2R)Exel7177	l
Df(2R)BSC701	Df(2R)Exel7162	l
Df(2R)BSC770	Df(2R)BSC787	l
Df(2R)BSC770	Chie5.5	l
Df(2R)BSC782	hpoKC202	l
Df(2R)BSC782	betaTub56DYC0063	l
Df(2R)BSC785	Dcp-102132 pita02132	l
Df(2R)BSC787	Df(2R)X58-12	l
Df(2R)BSC802	Df(2R)BSC786	l
Df(2R)BSC814	Df(2R)Pu-D17	l
Df(2R)BSC814	Df(2R)Exel6071	l
Df(2R)BSC814	shg2	l
Df(2R)BSC879	Df(2R)BSC199	l
Df(2R)BSC888	Df(2R)ED2457	l
Df(2R)ED1482	EcR31	l
Df(2R)ED1552	EcRQ50st	l
Df(2R)ED1715	scra8	l
Df(2R)ED1735	ACCB131	l
Df(2R)ED1735	Cul411L	l
Df(2R)ED1735	Df(2R)Exel6055	l
Df(2R)ED1742	Df(2R)Exel7098	l
Df(2R)ED2098	stanE59	l
Df(2R)ED2098	lola00642	l
Df(2R)ED2098	lolaORC4	l
Df(2R)ED2247	wal02516	l
Df(2R)ED2354	phyl2245	l
Df(2R)ED2751	mute1281	l
Df(2R)ED3385	POSHk15815	l
Df(2R)ED3610	Pcl5	l
Df(2R)ED4061	Rpn8k08003	l
Df(2R)ED4061	Letm1MB02246	l
Df(2R)Exel6054	l(2)0849208492	l
Df(2R)Exel6054	l(2)08492k10320	l
Df(2R)Exel6056	Pabp255	l
Df(2R)Exel6066	mblE27	l
Df(2R)Exel7092	l(2)08492k10320	l
Df(2R)Exel7092	l(2)0849208492	l
Df(2R)Exel7153	lolalk02512	l
Df(2R)Exel7162	PCNAk00704	l
Df(2R)Exel7162	PCNA02448	l
Df(2R)Exel7162	PCNA2735	l
Df(2R)Exel7173	Df(2R)ED3952	l
Df(2R)Exel8056	Df(2R)ED2308	l
Df(2R)FDD-0003576	Df(2R)FDD-0003574	l
Df(2R)Kr10	Df(2R)gsb	l
Df(2R)Kr10	Kr1	l
Df(2R)X1	eve3	l
Df(2R)X58-12	Gp150k11120b	l
Df(3R)BSC637	Df(3R)Exel6190	l
Df(3R)Exel6191	lqfR03685	l
dsUAO71	ds38k	m
l(2)k06205k06205	l(2)k06204k06204	l
Ef1alpha48D01275	Ef1alpha48Dk06102	l
Ttd14KG03769	l(2)0877008770	l-e
tkv8	tkv4	l
tkv8	tsh3	l
1fs = female sterile, l = lethal, l-e = lethal with escapers, m = morphological phenotype
